# Supplementary material for: Frequency and Clinical Features of Candida Bloodstream Infection Originating in the Urinary Tract
Source: J Fungi (Basel). 2022 Jan 27;8(2):123. doi: 10.3390/jof8020123 (PMC8878273; doi:10.3390/jof8020123)
Supplement: Supplementary file 1 [file jof-08-00123-s001.zip]

Archive with 1 entries (1 files):
- jof-1555209-supplementary.pdf
